# Supplementary material for: Fascin-induced bundling protects actin filaments from disassembly by cofilin
Source: J Cell Biol. 2024 Mar 18;223(6):e202312106. doi: 10.1083/jcb.202312106 (PMC10949937; doi:10.1083/jcb.202312106)
Supplement: Table S1 — shows cofilin reaction rates on single and bundle actin filaments. [file JCB_202312106_TableS1.xlsx]

## Sheet: Sheet1
reaction rates	values measured at 200 nM cofilin	relative to single filament rates
cluster cluster initiation on single filaments (kinit,SF)	5.85.10-6 sub-1.s-1	-
1st cofilin cluster initiation on 2-filament bundles (kinit,1)	1.08.10-6 sub-1.s-1	1/6
2nd cofilin cluster initiation on 2-filament bundles (kinit,2)	4.7.10-5 sub-1.s-1	8
cluster growth on 2-filament bundles (vgrowth)	1.5 sub-1.s-1	2/3
cluster severing (ksev,SF, ksev,1, ksev,2, ksev,final)	2.10-3 s-1	~1
