# Supplementary material for: Fascin-induced bundling protects actin filaments from disassembly by cofilin
Source: J Cell Biol. 2024 Mar 18;223(6):e202312106. doi: 10.1083/jcb.202312106 (PMC10949937; doi:10.1083/jcb.202312106)
Supplement: Data S1 — shows the data for all the plots shown in the figures of the article. Each figure panel corresponds to a different sheet. [file JCB_202312106_DataS1.xlsx]

## Sheet: Fig. 1C
	Single filaments		Bundles
Time (s)	average	std. Dev.	average	std. Dev.
0	0	0	0	0
10	0.030968	0.0147107	0.0256999	0.0489396
20	0.0820928	0.00789	0.0431014	0.0615151
30	0.202842	0.148067	0.0570508	0.0777709
40	0.15844	0.0247004	0.0705508	0.0955703
50	0.297	0.152935	0.080182	0.125893
60	0.408392	0.249207	0.0758492	0.127082
70	0.422118	0.185274	0.102738	0.135293
80	0.481252	0.142853	0.0889001	0.115316
90	0.524517	0.158198	0.125345	0.137308
100	0.591793	0.153336	0.0713924	0.0580855
110	0.64257	0.153244	0.215913	0.259091
120	0.704853	0.12321	0.220007	0.258569
130	0.754443	0.108956	0.228892	0.270069
140	0.821567	0.127312	0.240279	0.285727
150	0.867722	0.148744	0.244803	0.290301
160	0.926741	0.170947	0.247581	0.296914
170	0.984528	0.167092	0.249305	0.296316
180	1.03238	0.192362	0.255979	0.305877
190	1.1041	0.196434	0.255367	0.304035
200	1.17054	0.20147	0.26368	0.316445
210	1.21776	0.221609	0.18352	0.198605
220	1.27892	0.265499	0.158137	0.160728
230	1.34634	0.292883	0.178132	0.18394
240	1.42451	0.314413	0.176147	0.177651
250	1.43934	0.31405	0.180109	0.187911
260	1.51199	0.390867	0.184091	0.192069
270	1.61012	0.432233	0.191486	0.206324
280	1.66691	0.476204	0.190129	0.202864
290	1.71927	0.516506	0.194206	0.206361
300	1.81258	0.579128	0.171456	0.175898
310	1.87713	0.592738	0.195389	0.204343
320	1.94742	0.619933	0.201082	0.210696
330	1.97467	0.632339	0.208827	0.218922
340	2.06855	0.696073	0.201869	0.207934
350	2.09169	0.734512	0.210866	0.222499
360	2.13716	0.789549	0.216773	0.230812
370	2.23343	0.830203	0.186446	0.190193
380	2.30047	0.956028	0.207605	0.22298
390	2.34353	1.01156	0.211112	0.228757
400	2.41196	1.07387	0.193471	0.207551

## Sheet: Fig.2B
Global severing events – Unanchored
single filaments		bundles
duration (s)	observed	duration (s)	observed
130	0	1260	1
80	0	1030	1
80	0	1470	1
1410	1	1470	0
130	1	1060	0
530	1	810	1
530	0	1410	0
380	1	600	0
380	0	830	0
1340	1	350	0
330	1	550	0
550	0	680	0
380	1	1500	0
150	0	880	1
150	0	240	0
480	1	1240	0
440	1	260	0
500	0	980	0
0	0	1500	0
520	1	1500	0
180	1	1500	0
230	1	1500	0
130	1	510	0
260	0	1410	0
220	1	1500	0
170	1	480	0
250	0	320	0
250	0	1030	0
120	0	890	0
120	0	1500	0
330	1	1500	0
250	0	410	0
390	0	1500	0
390	0	1330	1
680	1	540	0
690	0	950	0
550	0	0	0
550	0	1120	0
280	1	1100	1
280	0	920	0
470	0	1090	0
470	0	1090	0
650	0	1500	0
600	1	1500	0
650	1	190	0
490	0	910	1
490	0	390	0
250	1
250	0
770	0
330	1
200	1
200	0

## Sheet: Fig.2C
Single filaments			Bundles
fragmentation rate (s-1 per 5 µm segment)	errorbar lowerBound	error bar upper bound	fragmentation rate (s-1 per 5 µm segment)	errorbar lowerBound	error bar upper bound
0.00121	0.000881	0.00154	0.000148	0.000105	0.000191
0.0039	0.00248	0.00532	0.00111	0.000713	0.00151
0.00139	0.000795	0.00198	0.000197	0.000113	0.000281

## Sheet: Fig.2E
Complete fragmentation
single filaments		bundles
time (s)	survival fraction	time (s)	survival fraction
0	1	0	1
10	1	10	1
20	1	20	1
30	1	30	1
40	1	40	1
50	1	50	1
60	0.909091	60	1
70	0.909091	70	1
80	0.909091	80	1
90	0.909091	90	1
100	0.909091	100	1
110	0.909091	110	1
120	0.909091	120	1
130	0.909091	130	1
140	0.909091	140	1
150	0.909091	150	1
160	0.909091	160	1
170	0.909091	170	1
180	0.909091	180	1
190	0.909091	190	1
200	0.909091	200	1
210	0.909091	210	1
220	0.909091	220	1
230	0.909091	230	1
240	0.909091	240	1
250	0.909091	250	1
260	0.909091	260	1
270	0.545455	270	1
280	0.545455	280	1
290	0.545455	290	1
300	0.363636	300	1
310	0.363636	310	1
320	0.363636	320	1
330	0.363636	330	1
340	0.363636	340	1
350	0.363636	350	1
360	0.363636	360	1
		370	1
		380	1
		390	1
		400	1
		410	1
		420	1
		430	1
		440	1
		450	1
		460	1
		470	1
		480	1
		490	1
		500	1
		510	1
		520	1
		530	1
		540	1
		550	1
		560	1
		570	1
		580	1
		590	1
		600	1
		610	1
		620	1
		630	1
		640	1
		650	1
		660	1
		670	1
		680	1
		690	1
		700	1
		710	1
		720	1
		730	1
		740	1
		750	1
		760	1
		770	1
		780	1
		790	1
		800	1
		810	1
		820	1
		830	1
		840	1
		850	1
		860	1
		870	1
		880	1
		890	1
		900	1
		910	1
		920	1
		930	1
		940	1
		950	1
		960	1
		970	1
		980	1
		990	1
		1000	1
		1010	1
		1020	1
		1030	0.96
		1040	0.96
		1050	0.96
		1060	0.96
		1070	0.96
		1080	0.96
		1090	0.96
		1100	0.96
		1110	0.96
		1120	0.96
		1130	0.96
		1140	0.96
		1150	0.96
		1160	0.96
		1170	0.96
		1180	0.96
		1190	0.96
		1200	0.96
		1210	0.96
		1220	0.96
		1230	0.96
		1240	0.96
		1250	0.96
		1260	0.96
		1270	0.96
		1280	0.96
		1290	0.96
		1300	0.96
		1310	0.96
		1320	0.96
		1330	0.96
		1340	0.96
		1350	0.96
		1360	0.96
		1370	0.96
		1380	0.96
		1390	0.96
		1400	0.96
		1410	0.96
		1420	0.96
		1430	0.96
		1440	0.96
		1450	0.96
		1460	0.96
		1470	0.96
		1480	0.96
		1490	0.96
		1500	0.96
		1510	0.96
		1520	0.96
		1530	0.96
		1540	0.896
		1550	0.896
		1560	0.896
		1570	0.896
		1580	0.896
		1590	0.896
		1600	0.896
		1610	0.896
		1620	0.896
		1630	0.896
		1640	0.896
		1650	0.896
		1660	0.896
		1670	0.896
		1680	0.896
		1690	0.8064
		1700	0.8064
		1710	0.8064
		1720	0.8064
		1730	0.8064
		1740	0.8064
		1750	0.8064

## Sheet: Fig.3B
single filament		bundle
time (s)	event (yes/no)	time (s)	event (yes/no)
60		1060	1
80		1440	1
70		1320	1
510		220	1
250		1350	0
110		1000	1
110		400	0
90		540	0
90		470	1
270		1440	0
200		620	1
60		1010	1
280		260	1
-60		210	0
-60		1440	0
190		1440	0
450		990	1
530		1070	1
290		990	0
130		280	1
200		1300	1
90		1120	1
90		680	1
20		380	1
230		760	0
140		1440	0
310		920	1
460		620	0
40		-60	0
120		1090	1
780		680	1
10		440	1
90		580	1
190		750	1
380		1440	0
140		500	1
430		1440	0
70		1440	0
320		800	1
80		1440	0
20		320	0
490		320	0
490		510	0
320		510	0
170		360	0
60		360	0
180		360	0
40
60
360
180
80
80
420
420
130
150
60
150
300
30
140
130

## Sheet: Fig.3C
Paired cofillin cluster initiation rates (in subunit-1.s-1)
single filament	Bundles
2.84197e-06	4.13998e-07
8.19405e-06	1.42732e-06
6.04304e-06	1.33575e-06
1.62285e-06	2.6504e-07
1.12491e-06	1.22963e-07
8.26881e-06	2.06253e-06

## Sheet: Fig.3D
fascin (nM)	100	200	500
Cofilin cluster initiation rate (normalized to single filaments)	0.149254	0.145773	0.0557724
	0.261097	0.174216	0.0652316
	0.228833	0.221239	0.175439
	0.26455	0.163399	0.1
		0.10929
		0.248756
		0.153374
		0.10582
		0.212766

## Sheet: Fig.3F
average value of bundle size	1	2	3	4.5	6.6
bundle size standard deviation	0	0.22	0.3	0.52	0.92
average of cofilin cluster initiation ratio	1	0.295	0.126	0.09	0.061
standard deviation of cofilin cluster initiation ratio	0.213	0.056	0.013	0.0053	0.0027
sample size	22	10	20	40	25

## Sheet: Fig.4B
single filament			bundle
replicate	cofilin cluster growth rate (sub./s)		replicate	cofilin cluster growth rate (sub./s)
1	1.28		1	0.62
1	1.25		1	0.53
1	1.3		1	0.89
1	2.26		1	0.52
1	1.26		1	0.58
1	1.77		1	1.05
1	1.12		1	0.47
1	0.86		1	0.5
1	1.86		1	0.55
1	2.02		1	1.07
2	0.5		2	0.86
2	1.37		2	1.01
2	1.81		2	1.26
2	1.31		2	0.73
2	2.24		2	0.65
2	0.71		2	0.37
2	1.08		2	0.93
2	0.98		3	0.82
2	1.58		3	0.55
2	1.25		3	1.02
3	2.56		3	0.43
3	1.75		3	0.51
3	1.42		3	1.14
3	1.74		3	0.7
3	2.05		3	1.04
3	2.49		3	1.27
3	1.28		3	1.08
3	1.42		4	1.01
3	1.41		4	1.11
3	1.16		4	1.27
4	1.07		4	1.48
4	2.07		4	1.77
4	1.79		4	1.43
4	1.56		4	1.11
4	1.67		4	0.74
4	1.3		4	0.99
4	1.7
4	1.29
4	2.42
4	1.84
4	1.35
4	2.11
4	1.99
4	1.88
4	1.41
4	2.58
4	1.15
4	1.18
4	1.25
4	2.13
4	1.85
4	1.03
4	1.59
4	2.82

## Sheet: Fig.4C
Sample size	average bundle size	growth rate (sub./s)	bundle size stdev	growth rate stdev
11	0.984546	1.47463	0.363134	0.385213
4	2.0624	0.982454	0.419246	0.258645
6	2.75855	0.796544	0.2166	0.275168
7	4.15317	0.471999	0.691291	0.193772
6	6.7474	0.467833	0.74267	0.0826439
9	10.6893	0.34231	2.08474	0.13937

[truncated: 8 more sheets: Fig.4E, Fig.5C, Fig.5D, Fig.5E, Fig.5F, Fig.5G, Fig.6B, Fig.6C]
